# Supplementary material for: The Impact of Mild Chronic Stress and Maternal Experience in the Fmr1 Mouse Model of Fragile X Syndrome
Source: Int J Mol Sci. 2023 Jul 13;24(14):11398. doi: 10.3390/ijms241411398 (PMC10380347; doi:10.3390/ijms241411398)
Supplement: Supplementary file 1 [file ijms-24-11398-s001.zip]

Archive with 2 entries (2 files):
- ijms-2451318-supplementary-Figure.pdf
- ijms-2451318-supplementary-Table.pdf.pdf
